# Supplementary material for: Inter-individual differences in human brain structure and morphology link to variation in demographics and behavior
Source: eLife. 2019 Jul 3;8:e44443. doi: 10.7554/eLife.44443 (PMC6663467; doi:10.7554/eLife.44443)
Supplement: Supplementary file 1. [file elife-44443-supp1.xlsx]

## Sheet: Sheet1
Social / Demographics	Gender	Intoxication	Total_Hard_Liquor_7days	Reading/vocabulary	ReadEng_Unadj
	Age		Avg_Weekday_Hard_Liquor_7days		ReadEng_AgeAdj
	HasGT		Avg_Weekend_Hard_Liquor_7days		PicVocab_Unadj
	Race		Total_Other_Alc_7days		PicVocab_AgeAdj
	Ethnicity		Avg_Weekday_Other_Alc_7days	Processing speed	ProcSpeed_Unadj
	Handedness		Avg_Weekend_Other_Alc_7days		ProcSpeed_AgeAdj
	SSAGA_Employ		SSAGA_Alc_D4_Dp_Sx	Delay discount	DDisc_SV_1mo_200
	SSAGA_Income		SSAGA_Alc_D4_Ab_Dx		DDisc_SV_6mo_200
	SSAGA_Educ		SSAGA_Alc_D4_Ab_Sx		DDisc_SV_1yr_200
	SSAGA_InSchool		SSAGA_Alc_D4_Dp_Dx		DDisc_SV_3yr_200
	SSAGA_Rlshp		SSAGA_Alc_12_Drinks_Per_Day		DDisc_SV_5yr_200
	SSAGA_MOBorn		SSAGA_Alc_12_Frq		DDisc_SV_10yr_200
	Height		SSAGA_Alc_12_Frq_5plus		DDisc_SV_1mo_40K
	Weight		SSAGA_Alc_12_Frq_Drk		DDisc_SV_6mo_40K
	BMI		SSAGA_Alc_12_Max_Drinks		DDisc_SV_1yr_40K
	SSAGA_BMICat		SSAGA_Alc_Age_1st_Use		DDisc_SV_3yr_40K
	SSAGA_BMICatHeaviest		SSAGA_Alc_Hvy_Drinks_Per_Day		DDisc_SV_5yr_40K
	Blood_Drawn		SSAGA_Alc_Hvy_Frq		DDisc_SV_10yr_40K
	Hematocrit_1		SSAGA_Alc_Hvy_Frq_5plus		DDisc_AUC_200
	BPSystolic		SSAGA_Alc_Hvy_Frq_Drk		DDisc_AUC_40K
	BPDiastolic		SSAGA_Alc_Hvy_Max_Drinks	Gambling	Gambling_Task_Perc_Larger
Affective	AngAffect_Unadj		Total_Any_Tobacco_7days		Gambling_Task_Perc_Smaller
	AngHostil_Unadj		Times_Used_Any_Tobacco_Today		Gambling_Task_Median_RT_Larger
	AngAggr_Unadj		Num_Days_Used_Any_Tobacco_7days		Gambling_Task_Median_RT_Smaller
	FearAffect_Unadj		Avg_Weekday_Any_Tobacco_7days		Gambling_Task_Reward_Perc_Larger
	FearSomat_Unadj		Avg_Weekend_Any_Tobacco_7days		Gambling_Task_Reward_Median_RT_Larger
	Sadness_Unadj		Total_Cigarettes_7days		Gambling_Task_Reward_Perc_Smaller
	LifeSatisf_Unadj		Avg_Weekday_Cigarettes_7days		Gambling_Task_Reward_Median_RT_Smaller
Affective	MeanPurp_Unadj	Intoxication	Avg_Weekend_Cigarettes_7days	Gambling	Gambling_Task_Punish_Perc_Larger
	PosAffect_Unadj		Total_Cigars_7days		Gambling_Task_Punish_Median_RT_Larger
	Friendship_Unadj		Avg_Weekday_Cigars_7days		Gambling_Task_Punish_Perc_Smaller
	Loneliness_Unadj		Avg_Weekend_Cigars_7days		Gambling_Task_Punish_Median_RT_Smaller
	PercHostil_Unadj		Total_Chew_7days	Emotion	Emotion_Task_Acc
	PercReject_Unadj		Avg_Weekday_Chew_7days		Emotion_Task_Median_RT
	EmotSupp_Unadj		Avg_Weekend_Chew_7days		Emotion_Task_Face_Acc
	InstruSupp_Unadj		Total_Snuff_7days		Emotion_Task_Face_Median_RT
	PercStress_Unadj		Avg_Weekday_Snuff_7days		Emotion_Task_Shape_Acc
	SelfEff_Unadj		Avg_Weekend_Snuff_7days		Emotion_Task_Shape_Median_RT
Personality	NEOFAC_A		Total_Other_Tobacco_7days	Language	Language_Task_Acc
	NEOFAC_O		Avg_Weekday_Other_Tobacco_7days		Language_Task_Median_RT
	NEOFAC_C		Avg_Weekend_Other_Tobacco_7days		Language_Task_Story_Acc
	NEOFAC_N		SSAGA_TB_Smoking_History		Language_Task_Story_Median_RT
	NEOFAC_E		SSAGA_TB_Still_Smoking		Language_Task_Story_Avg_Difficulty_Level
DSM	DSM_Depr_Raw		SSAGA_Times_Used_Illicits		Language_Task_Math_Acc
	DSM_Depr_Pct		SSAGA_Times_Used_Cocaine		Language_Task_Math_Median_RT
	DSM_Anxi_Raw		SSAGA_Times_Used_Hallucinogens		Language_Task_Math_Avg_Difficulty_Level
	DSM_Anxi_Pct		SSAGA_Times_Used_Opiates	Relational	Relational_Task_Acc
	DSM_Somp_Raw		SSAGA_Times_Used_Sedatives		Relational_Task_Median_RT
	DSM_Somp_Pct		SSAGA_Times_Used_Stimulants		Relational_Task_Match_Acc
	DSM_Avoid_Raw		SSAGA_Mj_Use		Relational_Task_Match_Median_RT
	DSM_Avoid_Pct		SSAGA_Mj_Ab_Dep		Relational_Task_Rel_Acc
	DSM_Adh_Raw		SSAGA_Mj_Times_Used		Relational_Task_Rel_Median_RT
	DSM_Adh_Pct	Senses	Noise_Comp	Social	Social_Task_Perc_Random
	DSM_Inat_Raw		Odor_Unadj		Social_Task_Perc_TOM
	DSM_Hype_Raw		Odor_AgeAdj		Social_Task_Perc_Unsure
	DSM_Antis_Raw		PainInterf_Tscore		Social_Task_Median_RT_Random
	DSM_Antis_Pct		Taste_Unadj		Social_Task_Median_RT_TOM
family history	FamHist_Moth_Scz	Senses	Taste_AgeAdj		Social_Task_Random_Perc_Random
	FamHist_Moth_Dep	Visual acuity	EVA_Denom		Social_Task_Random_Median_RT_Random
	FamHist_Fath_Dep		Correction	Social	Social_Task_Random_Perc_TOM
	FamHist_Moth_BP	MMSE	MMSE_Score		Social_Task_Random_Perc_Unsure
	FamHist_Fath_BP	Sleep	PSQI_Score		Social_Task_TOM_Perc_Random
	FamHist_Moth_Anx		PSQI_Min2Asleep		Social_Task_TOM_Perc_TOM
	FamHist_Fath_Anx		PSQI_AmtSleep		Social_Task_TOM_Median_RT_TOM
	FamHist_Moth_DrgAlc		PSQI_Latency30Min		Social_Task_TOM_Perc_Unsure
	FamHist_Fath_DrgAlc		PSQI_WakeUp	Working memory	WM_Task_Acc
	FamHist_Moth_Alz		PSQI_Bathroom		WM_Task_Median_RT
	FamHist_Fath_Alz		PSQI_Breathe		WM_Task_2bk_Acc
	FamHist_Moth_PD		PSQI_Snore		WM_Task_2bk_Median_RT
	FamHist_Fath_PD		PSQI_TooCold		WM_Task_0bk_Acc
	FamHist_Moth_None		PSQI_TooHot		WM_Task_0bk_Median_RT
	FamHist_Fath_None		PSQI_BadDream		WM_Task_0bk_Body_Acc
ASR	ASR_Anxd_Raw		PSQI_Pain		WM_Task_0bk_Body_Acc_Target
	ASR_Anxd_Pct		PSQI_Other		WM_Task_0bk_Body_Acc_Nontarget
	ASR_Witd_Raw		PSQI_Quality		WM_Task_0bk_Face_Acc
	ASR_Witd_Pct		PSQI_SleepMeds		WM_Task_0bk_Face_Acc_Target
	ASR_Soma_Raw		PSQI_DayStayAwake		WM_Task_0bk_Face_ACC_Nontarget
	ASR_Soma_Pct		PSQI_DayEnthusiasm		WM_Task_0bk_Place_Acc
	ASR_Thot_Raw		PSQI_BedPtnrRmate		WM_Task_0bk_Place_Acc_Target
	ASR_Thot_Pct	Phisical fitnes	Endurance_Unadj		WM_Task_0bk_Place_Acc_Nontarget
	ASR_Attn_Raw		Endurance_AgeAdj		WM_Task_0bk_Tool_Acc
	ASR_Attn_Pct		GaitSpeed_Comp		WM_Task_0bk_Tool_Acc_Target
	ASR_Aggr_Raw		Dexterity_Unadj		WM_Task_0bk_Tool_Acc_Nontarget
	ASR_Aggr_Pct		Dexterity_AgeAdj		WM_Task_2bk_Body_Acc
	ASR_Rule_Raw		Strength_Unadj		WM_Task_2bk_Body_Acc_Target
	ASR_Rule_Pct		Strength_AgeAdj		WM_Task_2bk_Body_Acc_Nontarget
	ASR_Intr_Raw	Spatial orientation	VSPLOT_TC		WM_Task_2bk_Face_Acc
	ASR_Intr_Pct		VSPLOT_CRTE		WM_Task_2bk_Face_Acc_Target
	ASR_Oth_Raw		VSPLOT_OFF		WM_Task_2bk_Face_Acc_Nontarget
	ASR_Crit_Raw	Sustained attention	SCPT_TP		WM_Task_2bk_Place_Acc
	ASR_Intn_Raw		SCPT_TN		WM_Task_2bk_Place_Acc_Target
	ASR_Intn_T		SCPT_FP		WM_Task_2bk_Place_Acc_Nontarget
ASR	ASR_Extn_Raw		SCPT_FN	Working memory	WM_Task_2bk_Tool_Acc
	ASR_Extn_T		SCPT_TPRT		WM_Task_2bk_Tool_Acc_Target
	ASR_TAO_Sum		SCPT_SEN		WM_Task_2bk_Tool_Acc_Nontarget
	ASR_Totp_Raw		SCPT_SPEC		WM_Task_0bk_Body_Median_RT
	ASR_Totp_T		SCPT_LRNR		WM_Task_0bk_Body_Median_RT_Target
SSGA - other	SSAGA_ChildhoodConduct	verball episodic memory	IWRD_TOT		WM_Task_0bk_Body_Median_RT_Nontarget
	SSAGA_PanicDisorder		IWRD_RTC		WM_Task_0bk_Face_Median_RT
Intoxication	Cocaine	List sorting	ListSort_Unadj		WM_Task_0bk_Face_Median_RT_Target
	THC		ListSort_AgeAdj		WM_Task_0bk_Face_Median_RT_Nontarget
	Opiates	Emotion recognition	ER40_CR		WM_Task_0bk_Place_Median_RT
	Amphetamines		ER40_CRT		WM_Task_0bk_Place_Median_RT_Target
	MethAmphetamine		ER40ANG		WM_Task_0bk_Place_Median_RT_Nontarget
	Oxycontin		ER40FEAR		WM_Task_0bk_Tool_Median_RT
	Total_Drinks_7days		ER40HAP		WM_Task_0bk_Tool_Median_RT_Target
	Num_Days_Drank_7days		ER40NOE		WM_Task_0bk_Tool_Median_RT_Nontarget
	Avg_Weekday_Drinks_7days		ER40SAD		WM_Task_2bk_Body_Median_RT
	Avg_Weekend_Drinks_7days	Picture sequence	PicSeq_Unadj		WM_Task_2bk_Body_Median_RT_Target
	Total_Beer_Wine_Cooler_7days		PicSeq_AgeAdj		WM_Task_2bk_Body_Median_RT_Nontarget
	Avg_Weekday_Beer_Wine_Cooler_7days	Card soritng	CardSort_Unadj		WM_Task_2bk_Face_Median_RT
	Avg_Weekend_Beer_Wine_Cooler_7days		CardSort_AgeAdj		WM_Task_2bk_Face_Median_RT_Target
	Total_Malt_Liquor_7days	Flanker	Flanker_Unadj		WM_Task_2bk_Face_Median_RT_Nontarget
	Avg_Weekday_Malt_Liquor_7days		Flanker_AgeAdj		WM_Task_2bk_Place_Median_RT
	Avg_Weekend_Malt_Liquor_7days	fluid inteligence			WM_Task_2bk_Place_Median_RT_Target
	Total_Wine_7days		PMAT24_A_CR		WM_Task_2bk_Place_Median_RT_Nontarget
	Avg_Weekday_Wine_7days		PMAT24_A_SI		WM_Task_2bk_Tool_Median_RT
	Avg_Weekend_Wine_7days		PMAT24_A_RTCR		WM_Task_2bk_Tool_Median_RT_Target
					WM_Task_2bk_Tool_Median_RT_Nontarget
