# Supplementary material for: Inter-individual differences in human brain structure and morphology link to variation in demographics and behavior
Source: eLife. 2019 Jul 3;8:e44443. doi: 10.7554/eLife.44443 (PMC6663467; doi:10.7554/eLife.44443)
Supplement: Supplementary file 2. — First column presents the component number, second the behavioral or demographic measure it correlates with and third and fourth columns present the correlation value and the permutation p-value. Significance is defined at p<0.05 and we used FDR correction for multiple correction (q < 2.2×10−4). [file elife-44443-supp2.xlsx]

## Sheet: Sheet1
Component	Behavior/demographics	correlation	P value
1	Gender	-0.69181	1e-06
1	SSAGA_Employ	0.18407	1e-05
1	SSAGA_Income	0.20703	1e-06
1	Height	0.62158	1e-06
1	Weight	0.3008	1e-06
1	Hematocrit_1	0.30331	1e-06
1	Total_Beer_Wine_Cooler_7days	0.26895	1e-06
1	Avg_Weekday_Beer_Wine_Cooler_7days	0.24248	1e-06
1	Avg_Weekend_Beer_Wine_Cooler_7days	0.22384	1e-05
1	SSAGA_Alc_12_Max_Drinks	0.26547	2e-05
1	SSAGA_Alc_Hvy_Max_Drinks	0.31291	1e-06
1	Taste_Unadj	-0.22246	3e-05
1	Taste_AgeAdj	-0.22173	5e-05
1	Endurance_Unadj	0.31194	1e-06
1	Endurance_AgeAdj	0.30377	1e-06
1	Strength_Unadj	0.52027	1e-06
1	Strength_AgeAdj	0.53415	1e-06
1	VSPLOT_TC	0.25689	1e-06
1	VSPLOT_OFF	-0.25987	1e-06
1	PMAT24_A_CR	0.22625	1e-05
1	PMAT24_A_SI	-0.20436	2e-05
1	PMAT24_A_RTCR	0.1833	0.00018
1	ReadEng_Unadj	0.30153	1e-06
1	ReadEng_AgeAdj	0.30711	1e-06
1	PicVocab_Unadj	0.27521	1e-06
1	PicVocab_AgeAdj	0.29513	1e-06
1	Language_Task_Acc	0.35065	1e-06
1	Language_Task_Story_Avg_Difficulty_Level	0.24281	1e-05
1	Language_Task_Math_Acc	0.3251	1e-06
2	Gender	0.36923	1e-06
2	Age	-0.30654	1e-06
2	Height	-0.30887	1e-06
2	Weight	-0.28027	1e-06
2	FamHist_Fath_None	0.19331	0.00012
2	ASR_Rule_Raw	-0.19904	8e-05
2	Avg_Weekday_Drinks_7days	-0.18167	0.00016
2	SSAGA_Alc_Hvy_Frq	0.19232	0.00016
2	SSAGA_Alc_Hvy_Frq_5plus	0.22835	1e-05
2	SSAGA_Alc_Hvy_Max_Drinks	-0.2049	3e-05
2	SSAGA_TB_Smoking_History	-0.20967	8e-05
2	SSAGA_Mj_Use	-0.21131	2e-05
2	Strength_Unadj	-0.28766	1e-06
2	Strength_AgeAdj	-0.33854	1e-06
3	Weight	-0.19881	0.00012
3	Dexterity_Unadj	0.22919	7e-05
3	Dexterity_AgeAdj	0.2275	5e-05
3	Relational_Task_Acc	0.20415	0.00022
3	Relational_Task_Match_Acc	0.20791	0.00013
6	Gender	0.16981	3e-05
6	SSAGA_Income	0.2709	1e-06
6	SSAGA_Educ	0.34143	1e-06
6	Weight	-0.21022	8e-05
6	BPSystolic	-0.18174	0.0002
6	Sadness_Unadj	-0.14847	7e-05
6	LifeSatisf_Unadj	0.3216	1e-06
6	Loneliness_Unadj	-0.20117	4e-05
6	EmotSupp_Unadj	0.22221	0.00013
6	PercStress_Unadj	-0.18487	1e-05
6	DSM_Antis_Raw	-0.23362	1e-05
6	DSM_Antis_Pct	-0.2283	3e-05
6	FamHist_Fath_DrgAlc	-0.25365	0.00019
6	ASR_Witd_Raw	-0.24438	1e-05
6	ASR_Witd_Pct	-0.22928	1e-05
6	ASR_Thot_Raw	-0.29199	1e-05
6	ASR_Thot_Pct	-0.28879	1e-05
6	ASR_Rule_Raw	-0.2399	1e-06
6	ASR_Rule_Pct	-0.22106	2e-05
6	ASR_Crit_Raw	-0.20969	8e-05
6	ASR_Extn_Raw	-0.19428	2e-05
6	ASR_Extn_T	-0.18827	1e-05
6	ASR_Totp_Raw	-0.1787	0.00017
6	THC	-0.33929	1e-06
6	MMSE_Score	0.21061	2e-05
6	Strength_Unadj	-0.18765	8e-05
6	Strength_AgeAdj	-0.17876	0.00018
6	PicSeq_AgeAdj	0.25965	0.00012
6	PMAT24_A_CR	0.25373	0.00016
6	PMAT24_A_SI	-0.25185	0.00014
6	PicVocab_Unadj	0.35269	1e-06
6	PicVocab_AgeAdj	0.34436	1e-05
6	Language_Task_Acc	0.28331	3e-05
6	Language_Task_Story_Avg_Difficulty_Level	0.26322	8e-05
6	Language_Task_Math_Avg_Difficulty_Level	0.2667	1e-06
6	Relational_Task_Acc	0.37603	1e-06
6	Relational_Task_Match_Acc	0.29481	1e-05
6	Relational_Task_Rel_Acc	0.33171	1e-06
6	Social_Task_Random_Perc_Random	0.21119	7e-05
6	Social_Task_Random_Perc_Unsure	-0.18456	0.00021
6	WM_Task_Acc	0.29494	2e-05
6	WM_Task_2bk_Acc	0.29779	8e-05
6	WM_Task_0bk_Place_Acc	0.23687	1e-05
6	WM_Task_0bk_Place_Acc_Nontarget	0.26853	1e-05
6	WM_Task_2bk_Face_Acc	0.29316	1e-05
6	WM_Task_2bk_Face_Acc_Nontarget	0.24898	0.0001
6	WM_Task_2bk_Place_Acc	0.2858	1e-05
6	WM_Task_2bk_Place_Acc_Target	0.21687	0.0002
7	Gender	0.26174	1e-06
7	Weight	-0.21795	2e-05
7	BMI	-0.17141	0.00016
7	Hematocrit_1	-0.20108	8e-05
10	Gender	-0.19515	6e-05
10	Hematocrit_1	0.17642	3e-05
10	DSM_Adh_Pct	0.18715	3e-05
10	ASR_Rule_Raw	0.18359	1e-05
10	ASR_Rule_Pct	0.16697	2e-05
11	ProcSpeed_Unadj	-0.18789	0.0001
11	ProcSpeed_AgeAdj	-0.19773	2e-05
12	SSAGA_Alc_12_Frq	0.18331	0.00018
17	SSAGA_Alc_Hvy_Drinks_Per_Day	-0.20727	5e-05
20	Age	0.21502	1e-06
20	SSAGA_Rlshp	0.1886	0.00022
21	Gender	-0.20289	4e-05
21	Height	0.19968	0.0001
23	FearSomat_Unadj	-0.11051	0.00016
24	Weight	-0.37271	1e-06
24	BMI	-0.3416	1e-06
24	SSAGA_BMICat	-0.32902	1e-06
24	SSAGA_BMICatHeaviest	-0.34354	1e-06
24	BPSystolic	-0.18895	1e-05
24	Opiates	-0.18117	0.00014
24	ER40SAD	0.19129	0.00015
25	Gender	0.2001	7e-05
25	Height	-0.27496	1e-06
29	Height	0.25654	2e-05
29	Endurance_Unadj	0.21448	1e-05
29	Endurance_AgeAdj	0.20108	1e-05
30	PSQI_Other	0.18811	6e-05
38	Strength_Unadj	0.18989	0.00014
38	Strength_AgeAdj	0.20355	4e-05
39	BMI	-0.18183	0.00011
48	Weight	0.21292	5e-05
48	BMI	0.20723	5e-05
48	SSAGA_BMICat	0.20286	9e-05
52	Avg_Weekend_Hard_Liquor_7days	-0.17451	5e-05
55	Weight	0.23069	1e-06
55	BMI	0.20218	2e-05
55	SSAGA_BMICat	0.17109	0.00016
55	SSAGA_BMICatHeaviest	0.17351	0.00011
58	Social_Task_Random_Perc_TOM	-0.15964	0.00021
63	FearAffect_Unadj	0.18134	3e-05
63	NEOFAC_N	0.17647	0.00018
63	PSQI_Score	0.1634	4e-05
64	SSAGA_Alc_D4_Ab_Sx	-0.15831	0.00015
65	Gender	-0.18439	0.00014
68	AngAggr_Unadj	-0.16719	0.00022
68	WM_Task_0bk_Place_Acc	0.15269	0.00022
87	WM_Task_2bk_Face_Acc	0.16711	0.00018
89	Gender	-0.22058	1e-06
89	Hematocrit_1	0.24688	1e-06
89	SSAGA_Alc_12_Drinks_Per_Day	0.20449	2e-05
89	SSAGA_Alc_12_Frq	-0.16777	4e-05
89	SSAGA_Alc_12_Frq_5plus	-0.19288	1e-06
89	SSAGA_Alc_Hvy_Frq	-0.18465	2e-05
91	WM_Task_2bk_Body_Median_RT_Target	-0.13267	0.00015
96	Relational_Task_Acc	-0.15622	0.00017
