# Supplementary material for: Inter-individual differences in human brain structure and morphology link to variation in demographics and behavior
Source: eLife. 2019 Jul 3;8:e44443. doi: 10.7554/eLife.44443 (PMC6663467; doi:10.7554/eLife.44443)
Supplement: Supplementary file 4. — In the second row all relationships are significant after multiple comparison correction. For the uni-modal analysis (the third row), significant associations after multiple comparison correction are denoted with a double asterisk and nominal significant but not significant after multiple comparison correction are marked with a single asterisk. [file elife-44443-supp4.xlsx]

## Sheet: Sheet1
Behavioral and demographics	Linked ICA component 6 - correlations to behavior	ICA in JD (9 components) - correlations to behavior
Relational Task	0.35	0.17
Picture Vocabulary test	0.35	0.23
Life Satisfaction	0.32	0.15
Years of Education and Income	0.3	0.17
Working Memory	0.27	0.2
Language	0.27	0.17
Picture Sequence	0.26
Fluid intelligence (correct responses)	0.25	0.2
Emotional Support	0.22	0.13
Social Task (Random Perc, Random)	0.21	0.14
MMSE_Score	0.21	0.12
Gender	0.16	0.14
Sadness	-0,15	-0.14
Perceived Stress	-0,18	-0.15
Social Task (Random Perc. Unsure)	-0,18	-0.11
BPSystolic	-0,18	-0.12
Weight and Strength	-0,19	-0.15
Loneliness	-0,20
DSM	-0,23	-0.09
ASR	-0,23	-0.17
Family History Drugs & Alcohol	-0,25	-0.17
Fluid intelligence (skipped responses)	-0,25	-0.22
Positive test for THC (cannabis)	-0,34	-0.17
