# Supplementary material for: Inter-individual differences in human brain structure and morphology link to variation in demographics and behavior
Source: eLife. 2019 Jul 3;8:e44443. doi: 10.7554/eLife.44443 (PMC6663467; doi:10.7554/eLife.44443)
Supplement: Supplementary file 6. [file elife-44443-supp6.gz]

Archive with 1 entries (1 files):
- elife-44443-supp6
